# Supplementary material for: Ultra-High Adsorption Capacity of Core–Shell-Derived Magnetic Zeolite Imidazolate Framework-67 as Adsorbent for Selective Extraction of Theophylline
Source: Molecules. 2023 Jul 21;28(14):5573. doi: 10.3390/molecules28145573 (PMC10383973; doi:10.3390/molecules28145573)
Supplement: Supplementary file 1 [file molecules-28-05573-s001.zip]

Archive with 1 entries (1 files):
- molecules-2482440-supplementary.pdf
